# Supplementary material for: Comparison of (K0.5Na0.5)NbO3 Single Crystals Grown by Seed-Free and Seeded Solid-State Single Crystal Growth
Source: Materials (Basel). 2023 May 10;16(10):3638. doi: 10.3390/ma16103638 (PMC10224234; doi:10.3390/ma16103638)
Supplement: Supplementary file 1 [file materials-16-03638-s001.zip]

Archive with 1 entries (1 files):
- materials-2290173-supplementary.pdf
